# Supplementary material for: Transcriptomic Analysis of Genes Associated with Oxidative Stress in Chronic Rhinosinusitis Patients with Nasal Polyps: Identifying Novel Genes Involved in Nasal Polyposis
Source: Antioxidants (Basel). 2022 Sep 25;11(10):1899. doi: 10.3390/antiox11101899 (PMC9598890; doi:10.3390/antiox11101899)
Supplement: Supplementary file 1 [file antioxidants-11-01899-s001.zip]

Archive with 1 entries (1 files):
- antioxidants-1888442-supplementary.pdf
